# Supplementary material for: The Rice B-Box Zinc Finger Gene Family: Genomic Identification, Characterization, Expression Profiling and Diurnal Analysis
Source: PLoS One. 2012 Oct 31;7(10):e48242. doi: 10.1371/journal.pone.0048242 (PMC3485221; doi:10.1371/journal.pone.0048242)
Supplement: Table S3 — Average expression signal values of the 30 OsBBX genes. (XLS) [file pone.0048242.s007.xls]

## Sheet: ZS
Table S3. Average expression signal values of 30 OsBBX genes in ZS97.
			Developmental stages																								Treatments
																											Phytohormone treatments			Light		Dark
Gene	RGAP Loci	Probe	S	Sl1	Sl2	Sh	R	L1	L2	She1	She2	Ste1	Ste2	FL1	FL2	P1	P2	P3	P4	P5	H	Sta	Spi	E1	E2	E3	NAA	GA3	KT	Plumule	Radicle	Plumule	Radicle
OsBBX1	LOC_Os01g10580	Os.15198.1.S1_at	2733.45	428.65	242.091	1091.4	1393.55	1986.35	2593.3	2955.2	3276.9	771.25	813.2	2592.95	628.7	206.083	199.433	214.917	660.15	1027.1	1067.65	192.3	576.65	931.05	2738.45	5929.8	957.9	882.8	975.4	951.5	647.1	1090.85	579.15
OsBBX2	LOC_Os02g07930	OsAffx.24157.1.S1_s_at	1191.8	5447.38	2500.51	3271.45	2374.15	4032.75	1556.75	4448.65	1024.2	90.7	131.15	964.75	854.85	1458.3	2790.72	2230.62	938.15	577.9	2683.2	1386.7	1700.1	536.15	364.25	593.8	1966.85	2281.35	2050.45	1813.6	2584.2	2237.55	2623.45
OsBBX3	LOC_Os02g08150	Os.13999.1.S1_at	1811.75	3037.45	7697.63	5614.15	2364.85	9565.9	8018.3	1662.65	2257.85	107.5	41.15	14886.2	7990.9	20.4	23.4333	21.7	7.25	3551.1	4324.4	1244.35	1660.9	52.15	394	3136.15	7203.7	7649.85	8505.7	2242.65	2360.75	2946.65	1149.25
OsBBX4	LOC_Os02g39360	Os.3397.1.S1_at	1399.35	5929.8	7216.76	4247.5	1256.4	9632.2	4633.7	5287.35	4380.7	524.25	402.9	3808	2499.25	2521.47	2548.2	3228.7	1161.75	800.5	1805.9	1494.45	588.15	264.9	150.3	286	4167.8	5644.25	3995.25	1595.6	2122.75	717.4	835.25
OsBBX5	LOC_Os02g39710	Os.15757.1.S1_at	1107.25	4244.43	5905.91	4875.7	471.2	6021.95	1927.95	3288.75	1815.95	1666	2289.55	1534.4	2873.55	2643.13	4501.6	5018.27	3718.4	1085.5	540.75	9362.5	715.05	1350.05	1091.3	161	5026.8	5076.95	4002.1	1615.45	203.75	511	258.05
OsBBX6	LOC_Os02g43170	Os.53236.1.S1_at	2597	997.767	203.742	986.15	3021.45	708.4	2023.2	1781.95	2397.95	273	770.2	60.25	351.65	182.117	256.267	130.833	241.05	678.1	2592.7	296.75	197.15	86.05	230	456.2	493.7	655.7	615.95	4488.3	4654.85	5971.85	4283.2
OsBBX7	LOC_Os02g49230	Os.3400.1.S1_s_at	1912.35	753.367	582.931	3572.85	1972.5	9121.5	13151.1	6392.4	10303.5	3650.8	2900.75	2943	9894.55	2620.07	2743.53	1718.23	2699.65	3653.75	8859.8	11364	4947.4	7048.4	9691.7	6099.7	2531.05	2407.4	2445.25	2047.1	1604.45	1076.45	1676.45
OsBBX8	LOC_Os02g49880	Os.50246.1.S1_at	1	12.5	6.75215	30.85	4.95	109.05	200.25	25.3	84.55	1.8	35.6	140.8	265.5	12.2	9.8	2.81667	5.4	27.35	46.25	1	14.55	14.55	2.4	3.1	36.1	15.7	26.45	35.1	6.25	6.7	5.15
OsBBX9	LOC_Os03g22770	Os.3395.1.S1_at	2559.8	1969.13	3136.64	2906.25	3092.05	5743.75	4884.7	2760.45	3496.95	1713.45	2491.45	7178.5	8824.9	792.7	1269.73	788.433	796.2	5999.8	6597.75	3083.15	3840.4	1571.5	2864.3	4134.65	3190.6	3710.35	3761.65	1579.15	2768.6	2216.25	2896.95
OsBBX10	LOC_Os03g50310	Os.17487.1.S1_at	34.85	5653.43	6286.34	2467.1	107.8	7049.5	1611.3	2182.2	1579.3	493.4	1629.45	6188.45	994.05	60.6	169.917	390.267	557.5	2034.2	741.1	245	948.7	441.15	158.15	26.8	2973.85	2924.2	2908.9	205.55	32.75	79.8	29
OsBBX11	LOC_Os04g41560	Os.12805.1.S1_at	615.9	9529.93	24288	8417.9	497.95	9411.05	6118.2	7933.75	1840	570.65	416.15	21899.9	5062.95	2112.75	2520.98	2595.48	3300.9	4671.25	3314.85	3600.95	2416.95	727.5	637.15	1094.4	8625.75	8894.9	9425.25	859.65	327	477.65	227.8
OsBBX12	LOC_Os04g42020	Os.46598.1.S1_a_at	41.05	4638.55	7584.03	4814.6	503	8202.9	3034.7	2629.6	2502.25	924.8	2488.75	8713.55	2113.15	530.833	1065.92	512.317	540.85	2538.4	3218.75	1394.7	1577.35	359.4	317.35	301.9	4457.9	4907.1	5161	1383.05	162.35	274.9	183.2
OsBBX13	LOC_Os04g45690	Os.5890.1.S1_at	336.15	2077.73	1143.59	1178.45	4618.65	2476.65	4167.15	1847.35	2955.75	231.75	268.2	1012.95	3584.75	220.683	517.25	250.883	122.45	1774.85	2792.7	313.4	677.65	78.45	94.05	121.05	1701.85	1795.65	1855.25	2207.6	2767.8	1756.3	3337.05
OsBBX14	LOC_Os05g11510	Os.27817.1.A1_at	82.15	671.283	668.599	498.4	49.1	661.15	455.15	390.05	574.35	555.55	621.9	1044.15	530.6	112.967	109.15	123.067	244.05	886.7	403.8	210.1	666.85	270.6	69.55	61.55	548.45	551.6	611.25	1055.15	66.1	712.9	67.95
OsBBX15	LOC_Os06g01340	OsAffx.27416.1.S1_at	6.45	28	34.4694	4.9	3.95	16.85	5.05	3.65	2.4	2.35	4.9	13.8	2.35	35.0667	19.1667	19.3833	2.8	64.45	21.9	158.05	8.6	18.5	13.15	14.3	1.7	14.7	19.25	2.7	6.55	5.05	7.45
OsBBX16	LOC_Os06g05890	Os.3398.1.S1_s_at	3616.6	1679.23	1391	979.85	3432.1	1897.65	2123.95	2370.1	2455.3	2277.05	2127.45	1091.35	1953.45	1312.3	1242.8	1127.45	1773.4	1430.9	1540.75	1669.4	2191.5	2492.45	5158.25	9769.4	1225.3	1268.6	1232.85	1733.15	2680.95	2480	3165.1
OsBBX17	LOC_Os06g15330	Os.38848.1.S1_at	3.55	1050.47	678.74	1756.75	8.55	3058.4	5864.1	1502.4	4329.8	426.35	1406.95	2211.85	1944.45	43.3833	38.45	99.8	357.7	1765.75	1104.4	161.1	360.7	137.4	49.35	6.5	1115.25	1104	1076.85	558.05	35.45	46.15	7.1
OsBBX18	LOC_Os06g16370	Os.1189.1.S1_at	50.1	60.9667	58.5954	178.8	12.25	483.2	672.25	177.35	312.5	131.15	30.45	660.6	622	106.3	128.217	56.5167	79.65	92.55	357.45	40.95	187.2	176.45	124.95	235.7	156	155.45	132.15	62.45	21.25	44.05	49.65
OsBBX19	LOC_Os06g19444	Os.12977.1.S1_at	2589.5	219.933	223.662	1463.35	1132.95	2351.3	6499.7	2112.1	3473.75	1453.55	796.15	758.1	6334.45	2726.58	3551.47	1505.23	1502.4	862.5	5721.3	4388.35	1309.9	1277.2	1240.5	1434.6	855.05	607.3	722.95	1064.65	433.2	490.35	603.35
OsBBX20	LOC_Os06g44450	Os.7920.1.S1_at	2269.45	5499.02	8253.76	5239.7	1507.1	6165	3519.95	3503.1	2110.05	3242.65	2023.95	5897.8	7329.6	2231.73	1964.05	1213.35	997.2	5008.1	5979.9	5372.5	3328.2	705.45	536.6	2788.75	5004.5	6279.95	5211.65	2727.15	2134.95	3130.5	1367.95
OsBBX21	LOC_Os06g45040	OsAffx.15932.1.S1_at	141.2	190.6	248.678	78	246.8	98.2	113.05	79.9	81.35	111.9	138.75	156.55	65.45	134.15	159.233	94.3333	84.3	162.15	160.35	313.7	175.95	162.8	280.3	224.05	134.15	90.55	183.7	192.25	142.4	248.75	167.85
OsBBX22	LOC_Os06g49880	Os.3396.1.S1_at	2293.15	803.4	479.676	371.85	1596.6	698.3	441.5	949.5	1841.7	1438.8	736.3	172.85	177.75	72.9667	71.55	66.8	45.6	1400.85	1813.1	4086.15	458	103.3	30.8	192.1	559.8	678.25	508	629.4	808.7	1460.85	1453.9
OsBBX23	LOC_Os07g47140	Os.46006.1.S1_at	86.5	460.217	478.537	546.05	37.8	363.65	1069.95	255.7	343.4	221.45	90.95	905.95	863.2	105.983	83.6833	197.1	241.1	516.35	398.5	688.8	288.35	162.4	166.7	62.05	680.4	590.95	687.5	597.05	263.65	1040.2	126.6
OsBBX24	LOC_Os08g08120	Os.11132.1.S1_s_at	1453.9	2514.32	3853.76	705	697.95	2061.8	221.8	1892.7	439.65	320.45	287.8	590.2	244.45	1889.52	1985.55	2223.05	1312.6	501.65	770.35	1172.95	418.65	1378.85	1208.3	825.25	1463.6	1433.25	1541.1	1147.55	707.05	1338.95	805.5
OsBBX25	LOC_Os08g15050	Os.16422.1.S1_s_at	4.4	625.05	1539.4	822.3	800.1	449.5	124.3	144.05	97.35	442.15	666.7	5077.05	1605	213.667	630.633	156.45	55.3	1569.25	2194	594.55	1268	99.35	70.75	4.7	1166.3	1392.45	1232.95	220.6	317.05	349.8	671.8
OsBBX26	LOC_Os08g42440	Os.25599.1.A1_at	7772.35	850.8	926.496	2156.75	4492.45	1862.15	3248.05	4694.5	7461.9	5705.35	2933.35	2045.35	2198.15	823.95	850.367	549.95	1225.3	3107.9	4301.65	537.25	1329.5	180.6	386.75	2674.75	1939.25	2430.95	2031.55	1340.6	1645.95	1496.55	1340.5
OsBBX27	LOC_Os09g06464	Os.3399.1.S1_at	3.8	521.133	1918.85	211.45	23.4	757.05	139.8	216.2	47.85	6.95	20.9	213.9	211.95	68.8833	81.85	51.2	23.2	57.1	27.45	57.1	17.5	41.5	18.15	15.1	836.9	356.6	811.75	11.95	21.05	37.65	9.15
OsBBX28	LOC_Os09g33550	Os.49294.1.S1_at	621.05	75.2833	32.1621	103.95	973.4	82.95	109.65	114.2	229.5	791.35	324.15	204.4	190.6	54.4167	38.65	19.05	83.75	320.8	475.05	25.75	167.65	166.7	730.45	5071.95	281.85	248.7	251.15	677.8	587.6	1107.55	440.65
OsBBX29	LOC_Os09g35880	Os.10164.1.S1_at	4040.65	6795.28	9514.86	4674.75	2668.75	6095.2	1426.05	4436.9	526.5	2548.85	2494.25	4349.75	3141.4	4647.2	4448.17	5949.18	5532.7	2704.2	3127.75	6295.2	2468.2	2438.7	1773.85	2454.55	5512	6496.4	5929.35	2703.6	2074.1	1095.45	942.65
OsBBX30	LOC_Os12g10660	Os.52538.1.S1_s_at	45.3	150.367	123.722	610.65	262.5	937.35	1113.55	285	398.5	80.65	275.55	910.4	3757.65	71.7333	71	74.2167	49.5	378.55	698.1	221.65	347.25	99.55	120	155.1	511.55	691.25	593.15	455.3	100.75	115.35	56.5
