# Supplementary material for: The Rice B-Box Zinc Finger Gene Family: Genomic Identification, Characterization, Expression Profiling and Diurnal Analysis
Source: PLoS One. 2012 Oct 31;7(10):e48242. doi: 10.1371/journal.pone.0048242 (PMC3485221; doi:10.1371/journal.pone.0048242)
Supplement: Table S4 — Results of the differential expression analysis of the OsBBX genes in the plumule and radicle under NAA, GA3 and KT treatment and light/dark regulation. (XLS) [file pone.0048242.s008.xls]

## Sheet: ZS
Table S4. Results of differential expression analysis of OsBBX genes in NAA, GA3 and KT treatment and plumule or radicle with light/dark regulation in ZS97. Differential expression genes have been taken p value less than 0.05 and fold change >2 or <0.5, which are described by "Y". When fold change >2, regulation is up, and when fold change <0.5, regulation is down.
			Phytohormone Treatment									Plumule			Radicle
Gene Name	RGAP Loci	Probe Set ID	NAA Vs Seedling			GA3 Vs Seedling			KT Vs Seedling			Light Vs Dark			Light Vs Dark
			P value	Fold	Differential expression genes	P value	Fold	Differential expression genes	P value	Fold	Differential expression genes	P value	Fold	Differential expression genes	P value	Fold	Differential expression genes
OsBBX1	LOC_Os01g10580	Os.15198.1.S1_at	0.0179536	3.95678	Y	0.0475079	3.64656	Y	0.00756462	4.02906	Y	0.141899	0.872256		0.649991	1.11733
OsBBX2	LOC_Os02g07930	OsAffx.24157.1.S1_s_at	0.520469	0.78658		0.813184	0.912355		0.589424	0.820014		0.609535	0.810529		0.973303	0.985039
OsBBX3	LOC_Os02g08150	Os.13999.1.S1_at	0.727577	0.935834		0.972032	0.993793		0.563188	1.10498		0.675561	0.761085		0.408642	2.05417
OsBBX4	LOC_Os02g39360	Os.3397.1.S1_at	0.0628138	0.577517		0.442193	0.782103		0.0404916	0.553607		0.00627378	2.22414	Y	0.0668463	2.54145
OsBBX5	LOC_Os02g39710	Os.15757.1.S1_at	0.606366	0.851147		0.630841	0.859639		0.18324	0.677643		0.0167823	3.16135	Y	0.207043	0.789576
OsBBX6	LOC_Os02g43170	Os.53236.1.S1_at	0.0123279	2.42316	Y	0.0386341	3.21829	Y	0.0410375	3.02319	Y	0.134185	0.751576		0.67002	1.08677
OsBBX7	LOC_Os02g49230	Os.3400.1.S1_s_at	0.0561153	4.34194		0.066434	4.12982		0.0572929	4.19475		0.0733283	1.90171		0.898413	0.957052
OsBBX8	LOC_Os02g49880	Os.50246.1.S1_at	2.90696e-05	5.34644	Y	0.229152	2.32519		0.000445212	3.91727	Y	0.0279557	5.23881	Y	0.888162	1.21359
OsBBX9	LOC_Os03g22770	Os.3395.1.S1_at	0.879784	1.0172		0.130501	1.1829		0.134012	1.19926		0.660907	0.712532		0.870717	0.955695
OsBBX10	LOC_Os03g50310	Os.17487.1.S1_at	0.0761163	0.473066		0.0612013	0.465167		0.0692879	0.462734		0.00432842	2.57581	Y	0.856981	1.12931
OsBBX11	LOC_Os04g41560	Os.12805.1.S1_at	0.00188294	0.355145	Y	0.00208551	0.366226	Y	0.003274	0.388062	Y	0.155795	1.79975		0.0267491	1.43547
OsBBX12	LOC_Os04g42020	Os.46598.1.S1_a_at	0.173559	0.587801		0.221076	0.647031		0.296392	0.680509		0.0329557	5.0311	Y	0.778711	0.88619
OsBBX13	LOC_Os04g45690	Os.5890.1.S1_at	0.0623195	1.48816		0.029138	1.57018		0.0396573	1.6223		0.451403	1.25696		0.229	0.829415
OsBBX14	LOC_Os05g11510	Os.27817.1.A1_at	0.474378	0.820297		0.505723	0.825008		0.754789	0.914224		0.588069	1.48008		0.952822	0.972774
OsBBX15	LOC_Os06g01340	OsAffx.27416.1.S1_at	0.222324	0.0493191		0.448531	0.426465		0.571531	0.558466		0.381311	0.534653		0.898704	0.879195
OsBBX16	LOC_Os06g05890	Os.3398.1.S1_s_at	0.132751	0.880878		0.305459	0.912006		0.224431	0.886305		0.0063325	0.698851		0.165318	0.847035
OsBBX17	LOC_Os06g15330	Os.38848.1.S1_at	0.00120987	1.64312		0.0392421	1.62654		0.132638	1.58654		0.010495	12.0921	Y	0.0758496	4.99296
OsBBX18	LOC_Os06g16370	Os.1189.1.S1_at	0.0473883	2.66233	Y	0.100894	2.65294		0.202066	2.2553		0.422937	1.41771		0.207671	0.427996
OsBBX19	LOC_Os06g19444	Os.12977.1.S1_at	0.0663288	3.82295		0.125462	2.71525		0.0802727	3.23233		0.208716	2.1712		0.247484	0.717991
OsBBX20	LOC_Os06g44450	Os.7920.1.S1_at	0.107245	0.60633		0.389401	0.760859		0.119381	0.631427		0.391289	0.871155		0.367691	1.56069
OsBBX21	LOC_Os06g45040	OsAffx.15932.1.S1_at	0.111375	0.539452		0.0334697	0.364125	Y	0.332144	0.738705		0.146138	0.772864		0.66753	0.848377
OsBBX22	LOC_Os06g49880	Os.3396.1.S1_at	0.500862	1.16704		0.194639	1.41397		0.806027	1.05905		0.23991	0.430845		0.150407	0.556228
OsBBX23	LOC_Os07g47140	Os.46006.1.S1_at	0.138302	1.42183		0.191671	1.23491		0.174455	1.43667		0.219177	0.573976		0.132392	2.08254
OsBBX24	LOC_Os08g08120	Os.11132.1.S1_s_at	0.00714925	0.379785	Y	0.00681124	0.371909	Y	0.0103762	0.399895	Y	0.725421	0.857052		0.652764	0.877778
OsBBX25	LOC_Os08g15050	Os.16422.1.S1_s_at	0.205706	0.757635		0.596775	0.904544		0.299925	0.800932		0.693832	0.630646		0.139248	0.471941
OsBBX26	LOC_Os08g42440	Os.25599.1.A1_at	0.0446816	2.0931	Y	0.00104786	2.62381	Y	0.0231473	2.19272	Y	0.815728	0.895794		0.599181	1.22786
OsBBX27	LOC_Os09g06464	Os.3399.1.S1_at	0.0255173	0.436147	Y	2.90057e-05	0.18584	Y	0.0168143	0.42304	Y	0.0990716	0.317397		0.218558	2.30055
OsBBX28	LOC_Os09g33550	Os.49294.1.S1_at	0.0464826	8.76341	Y	0.0657019	7.73269		0.0699676	7.80887		0.307831	0.611981		0.475384	1.33348
OsBBX29	LOC_Os09g35880	Os.10164.1.S1_at	0.0703678	0.579304		0.221895	0.682763		0.106577	0.623167		0.0783524	2.46803		0.0317655	2.20029	Y
OsBBX30	LOC_Os12g10660	Os.52538.1.S1_s_at	0.00243008	4.13466	Y	0.0125495	5.58711	Y	0.00738245	4.7942	Y	0.0157703	3.94712	Y	0.00136717	1.78319
