# Supplementary material for: The Rice B-Box Zinc Finger Gene Family: Genomic Identification, Characterization, Expression Profiling and Diurnal Analysis
Source: PLoS One. 2012 Oct 31;7(10):e48242. doi: 10.1371/journal.pone.0048242 (PMC3485221; doi:10.1371/journal.pone.0048242)
Supplement: Table S5 — The positions of the cis -elements that were identified in more than ten OsBBX genes. (XLS) [file pone.0048242.s009.xls]

## Sheet: Sheet1
Table S5. The positions of the cis-elements that were identified in more than ten OsBBX genes.
	OsBBX1	OsBBX2	OsBBX3	OsBBX4	OsBBX5	OsBBX6	OsBBX7	OsBBX8	OsBBX9	OsBBX10	OsBBX11	OsBBX12	OsBBX13	OsBBX14	OsBBX15	OsBBX16	OsBBX17	OsBBX18	OsBBX19	OsBBX20	OsBBX21	OsBBX22	OsBBX23	OsBBX24	OsBBX25	OsBBX26	OsBBX27	OsBBX28	OsBBX29	OsBBX30
CAAT-box
TATA-box
Sp1	200+, 79-, 70+	960+, 237+	680-, 624+, 548+, 493+, 452+	737+, 498-, 16-	939+, 803-, 794+, 230-, 125+	659+, 400-	449+	465-, 410+	171+	345-, 309-, 294-, 274+, 240+, 223+, 175+, 220+	845+, 203+	318+, 108-, 113-	240-, 79+	128+, 9+	844-	975-, 861-, 423-, 349-, 100-	300-, 211+, 150+	840+, 655-, 310+, 300+, 187+	799+, 480+	861+, 577-, 219+, 213+, 202+, 150-, 133+, 117+, 66+, 61+	784-, 661+, 568+, 89-	685-, 74+	496+, 52+, 312-	201-, 134+, 109+, 103+		239+, 235+	460+	83+, 5-	716+, 708+, 694+, 623+, 582+, 250+, 99-, 61-, 57+, 43-, 39-, 6+
G-box	42+, 29-		663+, 555+, 556-, 533+, 534-	952+, 714-	985+, 680-, 149+, 151-	690+, 507+, 435+, 282-, 148-, 146+		405+, 313+	523+, 362-	988-, 207+, 208-, 145-	956-, 586+, 146+	177-, 175+	870-, 865-, 786+	416-	816+, 461+, 126-	914+	249+, 47+, 42+	104+, 51-		144-, 142+, 115-, 124+	975+, 793+, 192+, 97+, 96-, 20-	853+, 720-	897-, 31+, 456-	824-, 377+	817-, 276+, 223+, 225-	314-, 313+	795+, 520+, 277+, 206+, 102-	186-, 162+, 40+	781-, 409+	561-, 560+, 449+
ABRE			557-, 555+, 535-	714-	985+, 839+, 149+	507+, 146+		892+, 405+		988-, 209-, 207+	956-, 219+	246+	786+		126-		128-, 74-	281-		144-, 126-, 142+	301-, 97-, 192+, 95+	854+, 852+, 720-, 718-	216+, 31+	377+	225-, 223+		795+, 279-, 104-	185+, 164-, 142-, 40+		449+
TGACG-motif		534-	531-		300-	813+, 433-, 755-	973-	5+	909+, 129-, 117-, 45+	146+	151+	378+	866+			783+	260-			909-, 385-, 122-, 426+, 252+	994-, 234-, 75-			398+		910-, 311-		302-, 294-	777+	558-, 369+, 84-
ARE		809-, 445-	443-	877+				720-, 395-	629-	884-	964+	827+, 822+, 759+, 595-		329-	642+	723+, 235-			879+, 311+	864-	797-, 461-			910-, 530-, 117-		25+, 20+	927-, 194-, 189-	992+		445+
CGTCA-motif		534+	531+		300+	813-, 755+, 433+	973+	5-	909-, 129+, 117+, 45-	146-	151-	378-	866-			783-	260+			909+, 426-, 386+, 252-, 122+	994+, 75+, 234+			398-				302+, 294+	777-	558+, 369-, 84+
Skn-1_motif	869+	915+	404+	909-, 744+		814-, 769-		400+, 172+	910-, 797-, 719+, 525-, 128+, 116+				373+	882+, 299+		784-		886-	267+	475+, 253-			590+, 328+, 226+	538-, 399-		609+	652+, 619+		30-	901+, 869+, 557+
I-box	390-	787+, 71+		49-	890-, 874+	858-		961+	979-, 686-			623+, 507+	93-			81+	241+					102-		404+	426+		476+, 315+	274+	635-	758+
circadian	964-, 733-, 164+	919+	151+			283+	389-, 283+			576+, 418+	544+				275-			650-, 527-, 62-	530-		948+, 886+	973-			14-	527+, 424+	703+			975-
W box	456+	791+, 398-				809-, 98+	691+					616-, 368-	120+			309+			892+	790+	303+	640+	317+	285+						342+
GC-motif	72+, 61+	203+, 183+, 157+, 54+		276+	231-, 105+, 124+	759+, 521+, 572+				273+, 219+, 133-	300+, 219+, 217-	478-, 461+, 317+, 246+, 244-						295+		609-, 334+, 200+		654-				62+		193-	707+
Box-W1	456+	791+, 398-				809-, 98+	691+					616-, 368-	120+			309+			892+	790+	303+	640+	317+	285+						342+
Box 4	992+, 671+			521+		329+		729+	506+	507+				389+, 354+		131+			465+				398+		635+, 44+	927+	684+, 65+			519+, 134+, 306+, 65+
GAG-motif					546+	773+	186-		126-		417-		371-, 217-		102+		948+	701+	655-	703-			81-, 75-, 69-, 63-, 57-						51+
HSE	349-	570+						638-	862+, 770+				891+						969-		178+	250+		680+	440+	826-, 808+		624-, 585-
Box I							383-	745+		820-	766+			843-, 655+	595-	651+					955+			879-, 416-, 612+	474-	983-, 658-, 829-		577+
MBS				930-, 804-, 864+	216-	810+, 768-	808+, 82+	948+, 890+, 706-			605+	711-, 369+							260+, 115+		775-, 302-			284-				319+		409+, 341-, 210+
GT1-motif	707-	268+			474+	952+			737+	49-											684-	999-, 405+		556+	807+, 183-
TCCC-motif		868+	497+		224-				104+			502-				573-				735+			850+			119+	245+		812-
+: sense strand; -: antisense strand
